# Supplementary material for: An exploratory study on the publication stages of early access articles in different bibliographic databases: A case study of IEEE journals
Source: PLoS One. 2025 Jun 11;20(6):e0325787. doi: 10.1371/journal.pone.0325787 (PMC12157250; doi:10.1371/journal.pone.0325787)
Supplement: S1 File — (XLSX) [file pone.0325787.s001.xlsx]

## Sheet: Record number of data set
Journal	D1	D2	D3	D4	D5	D6	D7
1	3	8	0	0	0	32	580
2	36	0	0	2	4	15	247
3	1	16	0	0	0	71	1108
4	0	9	2	0	0	59	464
5	37	4	0	1	0	62	2634
6	19	0	0	0	0	6	115
7	28	0	0	1	0	25	108
8	46	0	0	3	0	8	192
9	13	0	0	4	0	25	279
10	0	1	0	0	1	3	146
11	4	0	0	0	0	5	253
12	0	0	0	0	0	7	451
13	5	72	56	0	0	56	801
14	6	0	1	0	0	70	731
15	4	1	0	3	0	12	80
16	33	2	0	0	0	176	385
17	0	1	0	0	0	7	103
18	6	2	0	1	0	9	160
19	10	1	0	1	0	24	184
20	133	5	0	0	3	66	1416
21	13	20	0	0	0	72	828
22	2	1	0	0	0	7	208
23	6	10	0	0	0	41	1111
24	12	5	0	0	4	56	740
25	31	5	0	0	0	15	606
26	23	6	0	0	6	71	2424
27	3	0	0	0	0	2	173
28	2	2	0	0	0	16	591
29	3	30	0	0	0	82	2607
30	2	4	0	0	24	8	312
31	20	3	0	0	0	85	1157
32	50	23	0	19	0	218	4271
33	0	2	0	0	0	12	247
34	2	22	6	0	0	590	3502
35	25	27	2	3	3	105	3431
36	8	9	0	0	0	53	1337
37	90	27	0	1	5	231	2702
38	6	3	0	1	1	40	1310
39	11	0	0	0	0	1	82
40	1	0	0	0	0	19	347
41	3	9	0	0	0	13	555
42	1	11	0	0	0	65	1775
43	3	3	0	0	0	17	471
44	7	0	0	1	0	2	159
45	21	0	0	0	0	77	330
46	2	2	0	0	0	3	253
47	12	3	0	0	0	7	210
	743	349	67	41	51	2646	42176

## Sheet: Record proportion of data set
Journal	D1	D2	D3	D4	D5	D6	D7
1	0.481541	1.28411	0	0	0	5.13644	93.0979
2	11.8421	0	0	0.657895	1.31579	4.93421	81.25
3	0.083612	1.33779	0	0	0	5.93645	92.6421
4	0	1.68539	0.374532	0	0	11.0487	86.8914
5	1.35135	0.146092	0	0.036523	0	2.26443	96.2016
6	13.5714	0	0	0	0	4.28571	82.1429
7	17.284	0	0	0.617284	0	15.4321	66.6667
8	18.4739	0	0	1.20482	0	3.21285	77.1084
9	4.04984	0	0	1.24611	0	7.78816	86.9159
10	0	0.662252	0	0	0.662252	1.98675	96.6887
11	1.52672	0	0	0	0	1.9084	96.5649
12	0	0	0	0	0	1.52838	98.4716
13	0.505051	7.27273	5.65657	0	0	5.65657	80.9091
14	0.742574	0	0.123762	0	0	8.66337	90.4703
15	4	1	0	3	0	12	80
16	5.53691	0.33557	0	0	0	29.5302	64.5973
17	0	0.900901	0	0	0	6.30631	92.7928
18	3.37079	1.1236	0	0.561798	0	5.05618	89.8876
19	4.54545	0.454545	0	0.454545	0	10.9091	83.6364
20	8.1947	0.308071	0	0	0.184843	4.06654	87.2458
21	1.39335	2.14362	0	0	0	7.71704	88.746
22	0.917431	0.458716	0	0	0	3.21101	95.4128
23	0.513699	0.856164	0	0	0	3.51027	95.1199
24	1.46879	0.611995	0	0	0.489596	6.85435	90.5753
25	4.71842	0.761035	0	0	0	2.28311	92.2374
26	0.909091	0.237154	0	0	0.237154	2.80632	95.8103
27	1.68539	0	0	0	0	1.1236	97.191
28	0.327332	0.327332	0	0	0	2.61866	96.7267
29	0.110213	1.10213	0	0	0	3.01249	95.7752
30	0.571429	1.14286	0	0	6.85714	2.28571	89.1429
31	1.58103	0.237154	0	0	0	6.71937	91.4625
32	1.09146	0.502074	0	0.414757	0	4.75879	93.2329
33	0	0.766284	0	0	0	4.5977	94.636
34	0.0485201	0.533721	0.14556	0	0	14.3134	84.9588
35	0.695217	0.750834	0.0556174	0.083426	0.083426	2.91991	95.4116
36	0.568586	0.639659	0	0	0	3.76688	95.0249
37	2.94503	0.883508	0	0.0327225	0.163613	7.5589	88.4162
38	0.440852	0.220426	0	0.0734754	0.0734754	2.93902	96.2528
39	11.7021	0	0	0	0	1.06383	87.234
40	0.27248	0	0	0	0	5.17711	94.5504
41	0.517241	1.55172	0	0	0	2.24138	95.6897
42	0.0539957	0.593952	0	0	0	3.50972	95.8423
43	0.607287	0.607287	0	0	0	3.4413	95.3441
44	4.14201	0	0	0.591716	0	1.18343	94.0828
45	4.90654	0	0	0	0	17.9907	77.1028
46	0.769231	0.769231	0	0	0	1.15385	97.3077
47	5.17241	1.2931	0	0	0	3.01724	90.5172
	143.689	33.501	6.35604	8.97507	10.0673	269.426	4227.99

## Sheet: Record number of PS1-26
Journal	PS1	PS2	PS3	PS4	PS5	PS6	PS7	PS8	PS9	PS10	PS11	PS12	PS13	PS14	PS15	PS16	PS17	PS18	PS19	PS20	PS21	PS22	PS23	PS24	PS25	PS26
1	2	1	8	0	0	0	0	0	0	0	0	0	0	0	32	0	0	0	113	466	0	0	0	0	0	1
2	1	35	0	0	0	0	0	2	0	0	0	4	0	0	4	11	0	0	16	231	0	0	0	0	0	0
3	0	1	16	0	0	0	0	0	0	0	0	0	0	0	50	21	0	0	167	908	0	0	0	0	0	33
4	0	0	0	9	2	0	0	0	0	0	0	0	0	0	23	36	0	0	0	456	0	0	0	0	1	7
5	0	37	4	0	0	0	0	1	0	0	0	0	0	0	46	16	0	0	0	2620	0	0	9	0	5	0
6	0	19	0	0	0	0	0	0	0	0	0	0	0	0	0	6	0	0	0	112	0	0	0	0	0	3
7	1	27	0	0	0	0	0	1	0	0	0	0	0	0	3	22	0	0	13	85	0	0	0	0	0	10
8	0	46	0	0	0	0	0	3	0	0	0	0	0	0	1	7	0	0	15	177	0	0	0	0	0	0
9	0	13	0	0	0	0	0	4	0	0	0	0	0	0	6	19	0	0	19	233	0	0	0	0	0	27
10	0	0	1	0	0	0	0	0	0	0	0	1	0	0	3	0	0	0	7	125	0	0	0	0	2	12
11	0	4	0	0	0	0	0	0	0	0	0	0	0	0	4	1	0	0	21	232	0	0	0	0	0	0
12	0	0	0	0	0	0	0	0	0	0	0	0	0	0	3	4	0	0	12	422	0	0	0	0	0	17
13	1	4	9	63	3	53	0	0	0	0	0	0	0	0	31	25	0	0	47	647	0	0	22	0	7	78
14	0	6	0	0	1	0	0	0	0	0	0	0	0	0	70	0	0	0	16	715	0	0	0	0	0	0
15	0	4	1	0	0	0	0	3	0	0	0	0	0	0	0	12	0	0	5	69	0	0	0	0	0	6
16	0	33	2	0	0	0	0	0	0	0	0	0	0	0	116	60	0	0	1	383	0	0	0	0	0	1
17	0	0	1	0	0	0	0	0	0	0	0	0	0	0	2	5	0	0	2	93	0	0	0	0	0	8
18	0	6	2	0	0	0	0	1	0	0	0	0	0	0	4	5	0	0	25	133	0	0	0	0	0	2
19	0	10	1	0	0	0	0	1	0	0	0	0	0	0	3	21	0	0	7	168	0	0	7	0	0	2
20	3	130	5	0	0	0	0	0	0	0	2	0	0	1	56	10	0	0	229	1026	0	0	6	0	11	144
21	4	9	20	0	0	0	0	0	0	0	0	0	0	0	69	3	0	0	256	518	0	0	0	0	0	54
22	0	2	1	0	0	0	0	0	0	0	0	0	0	0	7	0	0	0	29	167	0	0	10	0	1	1
23	3	3	10	0	0	0	0	0	0	0	0	0	0	0	24	17	0	0	33	1025	0	0	0	0	4	49
24	7	5	5	0	0	0	0	0	0	0	4	0	0	0	54	2	0	0	335	373	0	0	0	0	0	32
25	2	29	5	0	0	0	0	0	0	0	0	0	0	0	12	3	0	0	56	510	0	0	0	0	2	38
26	12	11	6	0	0	0	0	0	0	0	5	1	0	0	63	8	0	0	466	1730	0	0	4	0	20	204
27	0	3	0	0	0	0	0	0	0	0	0	0	0	0	2	0	0	0	16	157	0	0	0	0	0	0
28	0	2	2	0	0	0	0	0	0	0	0	0	0	0	16	0	0	0	42	549	0	0	0	0	0	0
29	0	3	26	4	0	0	0	0	0	0	0	0	0	0	53	29	0	0	10	2312	0	0	0	0	22	263
30	2	0	4	0	0	0	0	0	0	0	0	24	0	0	6	2	0	0	56	222	0	0	1	0	6	27
31	16	4	3	0	0	0	0	0	0	0	0	0	0	0	72	13	0	0	558	560	0	0	0	0	0	39
32	0	50	17	6	0	0	0	19	0	0	0	0	0	0	124	94	0	0	0	4243	0	0	18	0	10	0
33	0	0	1	1	0	0	0	0	0	0	0	0	0	0	10	2	0	0	16	215	0	0	0	0	0	16
34	0	2	22	0	6	0	0	0	0	0	0	0	0	0	487	103	0	0	0	3389	0	0	93	0	20	0
35	6	19	1	26	1	1	1	1	1	0	0	3	0	0	6	50	20	29	98	2627	241	69	14	186	78	118
36	1	7	9	0	0	0	0	0	0	0	0	0	0	0	43	10	0	0	189	1071	0	0	0	1	3	73
37	89	1	27	0	0	0	0	1	0	0	5	0	0	0	230	1	0	0	1343	1303	0	0	1	0	12	43
38	1	5	3	0	0	0	0	0	1	0	0	0	0	1	21	19	0	0	23	1178	0	0	0	0	0	109
39	0	11	0	0	0	0	0	0	0	0	0	0	0	0	0	1	0	0	0	77	0	0	5	0	0	0
40	0	1	0	0	0	0	0	0	0	0	0	0	0	0	19	0	0	0	82	264	0	0	0	0	1	0
41	3	0	9	0	0	0	0	0	0	0	0	0	0	0	12	1	0	0	75	478	0	0	0	0	0	2
42	1	0	0	11	0	0	0	0	0	0	0	0	0	0	36	29	0	0	134	1564	0	0	0	0	0	77
43	1	2	3	0	0	0	0	0	0	0	0	0	0	0	13	4	0	0	13	402	0	0	22	0	1	33
44	0	7	0	0	0	0	0	1	0	0	0	0	0	0	1	1	0	0	5	151	0	0	1	0	2	0
45	0	21	0	0	0	0	0	0	0	0	0	0	0	0	63	14	0	0	0	330	0	0	0	0	0	0
46	0	2	2	0	0	0	0	0	0	0	0	0	0	0	3	0	0	0	3	241	0	0	9	0	0	0
47	1	11	3	0	0	0	0	0	0	0	0	0	0	0	3	4	0	0	11	192	0	0	2	0	2	3
	157	586	229	120	13	54	1	38	2	0	16	33	0	2	1906	691	20	29	4564	35149	241	69	224	187	210	1532

## Sheet: Record proportion of PS1-26
Journal	PS1	PS2	PS3	PS4	PS5	PS6	PS7	PS8	PS9	PS10	PS11	PS12	PS13	PS14	PS15	PS16	PS17	PS18	PS19	PS20	PS21	PS22	PS23	PS24	PS25	PS26
1	66.6667	33.3333	100	0	0	0	0	0	0	0	0	0	0	0	100	0	0	0	49.7039	48.2235	0	0	0.0370096	0	0.444115	1.59141
2	2.77778	97.2222	0	0	0	0	0	100	0	0	0	100	0	0	26.6667	73.3333	0	0	48.2282	48.401	0	0	0	0	0	3.37079
3	0	100	100	0	0	0	0	0	0	0	0	0	0	0	70.4225	29.5775	0	0	45.2703	50.4054	0	0	0	0	0	4.32432
4	0	0	0	100	100	0	0	0	0	0	0	0	0	0	38.9831	61.0169	0	0	30.9179	62.5604	0	0	0	0	0	6.52174
5	0	100	100	0	0	0	0	100	0	0	0	0	0	0	74.1935	25.8065	0	0	17.9487	71.1538	0	0	0.320513	0	1.92308	8.65385
6	0	100	0	0	0	0	0	0	0	0	0	0	0	0	0	100	0	0	19.2244	71.3696	0	0	0.165017	0	0.825083	8.41584
7	3.57143	96.4286	0	0	0	0	0	100	0	0	0	0	0	0	12	88	0	0	16.1723	72.4576	0	0	0.423729	0	0.776836	10.1695
8	0	100	0	0	0	0	0	100	0	0	0	0	0	0	12.5	87.5	0	0	23.6311	76.0807	0	0	0	0	0.288184	0
9	0	100	0	0	0	0	0	100	0	0	0	0	0	0	24	76	0	0	2.85631	76.5666	7.02419	2.01108	0.408044	5.42116	2.27339	3.43923
10	0	0	100	0	0	0	0	0	0	0	0	100	0	0	100	0	0	0	12.037	78.7037	0	0	0	0	0	9.25926
11	0	100	0	0	0	0	0	0	0	0	0	0	0	0	80	20	0	0	14.1361	80.1047	0	0	0	0.0747943	0.224383	5.45999
12	0	0	0	0	0	0	0	0	0	0	0	0	0	0	42.8571	57.1429	0	0	13.9423	80.2885	0	0	4.80769	0	0.480769	0.480769
13	20	80	12.5	87.5	5.35714	94.6429	0	0	0	0	0	0	0	0	55.3571	44.6429	0	0	19.4828	80.3448	0	0	0	0	0	0.172414
14	0	100	0	0	100	0	0	0	0	0	0	0	0	0	100	0	0	0	5.86767	80.774	0	0	2.74657	0	0.873908	9.73783
15	0	100	100	0	0	0	0	100	0	0	0	0	0	0	0	100	0	0	15.0722	81.9495	0	0	0	0	0	2.97834
16	0	100	100	0	0	0	0	0	0	0	0	0	0	0	65.9091	34.0909	0	0	15.625	83.125	0	0	0	0	0	1.25
17	0	0	100	0	0	0	0	0	0	0	0	0	0	0	28.5714	71.4286	0	0	6.81004	83.5125	0	0	0	0	0	9.67742
18	0	100	100	0	0	0	0	100	0	0	0	0	0	0	44.4444	55.5556	0	0	9.24092	84.1584	0	0	0	0	0.330033	6.27063
19	0	100	100	0	0	0	0	100	0	0	0	0	0	0	12.5	87.5	0	0	2.76008	85.3503	0	0	4.67091	0	0.212314	7.00637
20	2.25564	97.7444	100	0	0	0	0	0	0	0	66.6667	0	0	33.3333	84.8485	15.1515	0	0	4.79452	85.6164	0	0	0	0	1.36986	8.21918
21	30.7692	69.2308	100	0	0	0	0	0	0	0	0	0	0	0	95.8333	4.16667	0	0	13.5135	86.1261	0	0	0	0	0	0.36036
22	0	100	100	0	0	0	0	0	0	0	0	0	0	0	100	0	0	0	6.25	86.25	0	0	0	0	0	7.5
23	50	50	100	0	0	0	0	0	0	0	0	0	0	0	58.5366	41.4634	0	0	6.47773	87.0445	0	0	0	0	0	6.47773
24	58.3333	41.6667	100	0	0	0	0	0	0	0	100	0	0	0	96.4286	3.57143	0	0	7.5493	88.1127	0	0	0	0	0	4.33803
25	6.45161	93.5484	100	0	0	0	0	0	0	0	0	0	0	0	80	20	0	0	0.383583	88.6843	0	0	0	0	0.843882	10.0882
26	52.1739	47.8261	100	0	0	0	0	0	0	0	83.3333	16.6667	0	0	88.7324	11.2676	0	0	1.75573	89.9237	0	0	0	0	0	8.32061
27	0	100	0	0	0	0	0	0	0	0	0	0	0	0	100	0	0	0	1.94175	90.2913	0	0	0	0	0	7.76699
28	0	100	100	0	0	0	0	0	0	0	0	0	0	0	100	0	0	0	9.24855	90.7514	0	0	0	0	0	0
29	0	100	86.6667	13.3333	0	0	0	0	0	0	0	0	0	0	64.6341	35.3659	0	0	3.80435	91.3043	0	0	3.80435	0	0	1.08696
30	100	0	100	0	0	0	0	0	0	0	0	100	0	0	75	25	0	0	5.2381	91.4286	0	0	0.952381	0	0.952381	1.42857
31	80	20	100	0	0	0	0	0	0	0	0	0	0	0	84.7059	15.2941	0	0	8.3004	91.6996	0	0	0	0	0	0
32	0	100	73.913	26.087	0	0	0	100	0	0	0	0	0	0	56.8807	43.1193	0	0	7.8125	92.1875	0	0	0	0	0	0
33	0	0	50	50	0	0	0	0	0	0	0	0	0	0	83.3333	16.6667	0	0	2.9703	92.2592	0	0	0	0	0.360036	4.41044
34	0	100	100	0	100	0	0	0	0	0	0	0	0	0	82.5424	17.4576	0	0	7.1066	92.8934	0	0	0	0	0	0
35	24	76	3.7037	96.2963	50	50	33.3333	33.3333	33.3333	0	0	100	0	0	5.71429	47.619	19.0476	27.619	6.47773	93.5223	0	0	0	0	0	0
36	12.5	87.5	100	0	0	0	0	0	0	0	0	0	0	0	81.1321	18.8679	0	0	2.66075	93.5698	0	0	0	0	0	3.7694
37	98.8889	1.11111	100	0	0	0	0	100	0	0	100	0	0	0	99.5671	0.4329	0	0	0	93.9024	0	0	6.09756	0	0	0
38	16.6667	83.3333	100	0	0	0	0	0	100	0	0	0	0	100	52.5	47.5	0	0	3.14465	94.9686	0	0	0.628931	0	1.25786	0
39	0	100	0	0	0	0	0	0	0	0	0	0	0	0	0	100	0	0	1.18577	95.2569	0	0	3.55731	0	0	0
40	0	100	0	0	0	0	0	0	0	0	0	0	0	0	100	0	0	0	0	96.7733	0	0	2.65563	0	0.571102	0
41	100	0	100	0	0	0	0	0	0	0	0	0	0	0	92.3077	7.69231	0	0	0	97.3913	0	0	0	0	0	2.6087
42	100	0	0	100	0	0	0	0	0	0	0	0	0	0	55.3846	44.6154	0	0	2.18878	97.8112	0	0	0	0	0	0
43	33.3333	66.6667	100	0	0	0	0	0	0	0	0	0	0	0	76.4706	23.5294	0	0	0	98.2759	0	0	0	0	0.215517	1.50862
44	0	100	0	0	0	0	0	100	0	0	0	0	0	0	50	50	0	0	0	99.3444	0	0	0.421447	0	0.234137	0
45	0	100	0	0	0	0	0	0	0	0	0	0	0	0	81.8182	18.1818	0	0	0	99.4685	0	0	0.341686	0	0.189825	0
46	0	100	100	0	0	0	0	0	0	0	0	0	0	0	100	0	0	0	0.25974	99.4805	0	0	0	0	0	0.25974
47	8.33333	91.6667	100	0	0	0	0	0	0	0	0	0	0	0	42.8571	57.1429	0	0	0	100	0	0	0	0	0	0
