# Supplementary material for: An exploratory study on the publication stages of early access articles in different bibliographic databases: A case study of IEEE journals
Source: PLoS One. 2025 Jun 11;20(6):e0325787. doi: 10.1371/journal.pone.0325787 (PMC12157250; doi:10.1371/journal.pone.0325787)
Supplement: S2 File — (XLSX) [file pone.0325787.s002.xlsx]

## Sheet: Figure 1
D1 (WoS CC)	D2 (Scopus)	D3 (EI)	D4 (WoS CC and Scopus)	D5 (WoS CC and EI)	D6 (Scopus and EI)	D7 (WoS CC, Scopus, and EI)
0	1.68539	0.374532	0	0	1.06383	64.5973
0	0.662252	0	0	0	1.1236	66.6667
0	0	0	0	0	1.15385	77.1028
0	0.900901	0	0.591716	0	1.18343	77.1084
0	0.766284	0	0	0	1.52838	80
0.0485201	0.533721	0.14556	0	0	1.9084	80.9091
0.0539957	0.593952	0	0	0.662252	1.98675	81.25
0.083612	1.33779	0	0	0	2.24138	82.1429
0.110213	1.10213	0	0.036523	0	2.26443	83.6364
0.27248	0	0	0	0	2.28311	84.9588
0.327332	0.327332	0	0	6.85714	2.28571	86.8914
0.440852	0.220426	0	0	0	2.61866	86.9159
0.481541	1.28411	0	0	0.237154	2.80632	87.234
0.505051	7.27273	5.65657	0.083426	0.083426	2.91991	87.2458
0.513699	0.856164	0	0.0734754	0.0734754	2.93902	88.4162
0.517241	1.55172	0	0	0	3.01249	88.746
0.568586	0.639659	0	0	0	3.01724	89.1429
0.571429	1.14286	0	0	0	3.21101	89.8876
0.607287	0.607287	0	1.20482	0	3.21285	90.4703
0.695217	0.750834	0.0556174	0	0	3.4413	90.5172
0.742574	0	0.123762	0	0	3.50972	90.5753
0.769231	0.769231	0	0	0	3.51027	91.4625
0.909091	0.237154	0	0	0	3.76688	92.2374
0.917431	0.458716	0	0	0.184843	4.06654	92.6421
1.09146	0.502074	0	0	0	4.28571	92.7928
1.35135	0.146092	0	0	0	4.5977	93.0979
1.39335	2.14362	0	0.414757	0	4.75879	93.2329
1.46879	0.611995	0	0.657895	1.31579	4.93421	94.0828
1.52672	0	0	0.561798	0	5.05618	94.5504
1.58103	0.237154	0	0	0	5.13644	94.636
1.68539	0	0	0	0	5.17711	95.0249
2.94503	0.883508	0	0	0	5.65657	95.1199
3.37079	1.1236	0	0	0	5.93645	95.3441
4	1	0	0	0	6.30631	95.4116
4.04984	0	0	0	0	6.71937	95.4128
4.14201	0	0	0	0.489596	6.85435	95.6897
4.54545	0.454545	0	0.0327225	0.163613	7.5589	95.7752
4.71842	0.761035	0	0	0	7.71704	95.8103
4.90654	0	0	1.24611	0	7.78816	95.8423
5.17241	1.2931	0	0	0	8.66337	96.2016
5.53691	0.33557	0	0.454545	0	10.9091	96.2528
8.1947	0.308071	0	0	0	11.0487	96.5649
11.7021	0	0	3	0	12	96.6887
11.8421	0	0	0	0	14.3134	96.7267
13.5714	0	0	0.617284	0	15.4321	97.191
17.284	0	0	0	0	17.9907	97.3077
18.4739	0	0	0	0	29.5302	98.4716
