# Supplementary material for: An exploratory study on the publication stages of early access articles in different bibliographic databases: A case study of IEEE journals
Source: PLoS One. 2025 Jun 11;20(6):e0325787. doi: 10.1371/journal.pone.0325787 (PMC12157250; doi:10.1371/journal.pone.0325787)
Supplement: S3 File — (XLSX) [file pone.0325787.s003.xlsx]

## Sheet: PS1-6
期刊序号	Journal	PS1	PS2	Journal	PS3	PS4	Journal	PS5	PS6
25	1	100	0	1	0	100	1	5.35714	94.6429
28	2	100	0	2	0	100	2	50	50
30	3	100	0	3	3.7037	96.2963	3	100	0
31	4	98.8889	1.11111	4	12.5	87.5	4	100	0
57	5	80	20	5	50	50	5	100	0
58	6	66.6667	33.3333	6	73.913	26.087	6
59	7	58.3333	41.6667	7	86.6667	13.3333	7
60	8	52.1739	47.8261	8	100	0	8
64	9	50	50	9	100	0	9
71	10	33.3333	66.6667	10	100	0	10
73	11	30.7692	69.2308	11	100	0	11
74	12	24	76	12	100	0	12
81	13	20	80	13	100	0	13
93	14	16.6667	83.3333	14	100	0	14
97	15	12.5	87.5	15	100	0	15
98	16	8.33333	91.6667	16	100	0	16
113	17	6.45161	93.5484	17	100	0	17
123	18	3.57143	96.4286	18	100	0	18
124	19	2.77778	97.2222	19	100	0	19
132	20	2.25564	97.7444	20	100	0	20
147	21	0	100	21	100	0	21
153	22	0	100	22	100	0	22
158	23	0	100	23	100	0	23
176	24	0	100	24	100	0	24
181	25	0	100	25	100	0	25
182	26	0	100	26	100	0	26
186	27	0	100	27	100	0	27
188	28	0	100	28	100	0	28
189	29	0	100	29	100	0	29
191	30	0	100	30	100	0	30
194	31	0	100	31	100	0	31
199	32	0	100	32	100	0	32
204	33	0	100	33	100	0	33
206	34	0	100	34	100	0	34
214	35	0	100	35			35
223	36	0	100	36			36
234	37	0	100	37			37
240	38	0	100	38			38
246	39	0	100	39			39
249	40	0	100	40			40
250	41	0	100	41			41
267	42	0	100	42			42
274	43			43			43
277	44			44			44
278	45			45			45
286	46			46			46
296	47			47			47
