# Supplementary material for: An exploratory study on the publication stages of early access articles in different bibliographic databases: A case study of IEEE journals
Source: PLoS One. 2025 Jun 11;20(6):e0325787. doi: 10.1371/journal.pone.0325787 (PMC12157250; doi:10.1371/journal.pone.0325787)
Supplement: S4 File — (XLSX) [file pone.0325787.s004.xlsx]

## Sheet: PS7-18
Journal	PS7	PS8	PS9	PS10	Journal	PS11	PS12	PS13	PS14	Journal	PS15	PS16	PS17	PS18
1	0	0	100	0	1	0	0	0	100	1	0	100	0	0
2	33.3333	33.3333	33.3333	0	2	66.6667	0	0	33.3333	2	0	100	0	0
3	0	100	0	0	3	100	0	0	0	3	0	100	0	0
4	0	100	0	0	4	100	0	0	0	4	5.71429	47.619	19.0476	27.619
5	0	100	0	0	5	83.3333	16.6667	0	0	5	12	88	0	0
6	0	100	0	0	6	0	100	0	0	6	12.5	87.5	0	0
7	0	100	0	0	7	0	100	0	0	7	12.5	87.5	0	0
8	0	100	0	0	8	0	100	0	0	8	24	76	0	0
9	0	100	0	0	9	0	100	0	0	9	26.6667	73.3333	0	0
10	0	100	0	0	10					10	28.5714	71.4286	0	0
11	0	100	0	0	11					11	38.9831	61.0169	0	0
12	0	100	0	0	12					12	42.8571	57.1429	0	0
13	0	100	0	0	13					13	42.8571	57.1429	0	0
14					14					14	44.4444	55.5556	0	0
15					15					15	50	50	0	0
16					16					16	52.5	47.5	0	0
17					17					17	55.3571	44.6429	0	0
18					18					18	55.3846	44.6154	0	0
19					19					19	56.8807	43.1193	0	0
20					20					20	58.5366	41.4634	0	0
21					21					21	64.6341	35.3659	0	0
22					22					22	65.9091	34.0909	0	0
23					23					23	70.4225	29.5775	0	0
24					24					24	74.1935	25.8065	0	0
25					25					25	75	25	0	0
26					26					26	76.4706	23.5294	0	0
27					27					27	80	20	0	0
28					28					28	80	20	0	0
29					29					29	81.1321	18.8679	0	0
30					30					30	81.8182	18.1818	0	0
31					31					31	82.5424	17.4576	0	0
32					32					32	83.3333	16.6667	0	0
33					33					33	84.7059	15.2941	0	0
34					34					34	84.8485	15.1515	0	0
35					35					35	88.7324	11.2676	0	0
36					36					36	92.3077	7.69231	0	0
37					37					37	95.8333	4.16667	0	0
38					38					38	96.4286	3.57143	0	0
39					39					39	99.5671	0.4329	0	0
40					40					40	100	0	0	0
41					41					41	100	0	0	0
42					42					42	100	0	0	0
43					43					43	100	0	0	0
44					44					44	100	0	0	0
45					45					45	100	0	0	0
46					46					46	100	0	0	0
47					47					47	100	0	0	0
