# Supplementary material for: An exploratory study on the publication stages of early access articles in different bibliographic databases: A case study of IEEE journals
Source: PLoS One. 2025 Jun 11;20(6):e0325787. doi: 10.1371/journal.pone.0325787 (PMC12157250; doi:10.1371/journal.pone.0325787)
Supplement: S5 File — (XLSX) [file pone.0325787.s005.xlsx]

## Sheet: PS19-26
Journal	PS19	PS20	Journal	PS21	PS22	PS23	Journal	PS24	PS25	PS26
1	49.7039	48.2235	1	0	0	0.0370096	1	0	0.571102	0
2	48.2282	48.401	2	0	0	0.165017	2	0	0.234137	0
3	45.2703	50.4054	3	0	0	0.320513	3	0	0.189825	0
4	30.9179	62.5604	4	0	0	0.341686	4	0	1.25786	0
5	17.9487	71.1538	5	7.02419	2.01108	0.408044	5	0	0.288184	0
6	19.2244	71.3696	6	0	0	0.421447	6	0	0	0.172414
7	16.1723	72.4576	7	0	0	0.423729	7	0	0	0.25974
8	23.6311	76.0807	8	0	0	0.628931	8	0	0	0.36036
9	2.85631	76.5666	9	0	0	0.952381	9	0	0.480769	0.480769
10	12.037	78.7037	10	0	0	2.65563	10	0	0	1.08696
11	14.1361	80.1047	11	0	0	2.74657	11	0	0	1.25
12	13.9423	80.2885	12	0	0	3.55731	12	0	0.952381	1.42857
13	19.4828	80.3448	13	0	0	3.80435	13	0	0.215517	1.50862
14	5.86767	80.774	14	0	0	4.67091	14	0	0.444115	1.59141
15	15.0722	81.9495	15	0	0	4.80769	15	0	0	2.6087
16	15.625	83.125	16	0	0	6.09756	16	0	0	2.97834
17	6.81004	83.5125	17				17	0	0	3.37079
18	9.24092	84.1584	18				18	5.42116	2.27339	3.43923
19	2.76008	85.3503	19				19	0	0	3.7694
20	4.79452	85.6164	20				20	0	0	4.32432
21	13.5135	86.1261	21				21	0	0	4.33803
22	6.25	86.25	22				22	0	0.360036	4.41044
23	6.47773	87.0445	23				23	0.0747943	0.224383	5.45999
24	7.5493	88.1127	24				24	0	0.330033	6.27063
25	0.383583	88.6843	25				25	0	0	6.47773
26	1.75573	89.9237	26				26	0	0	6.52174
27	1.94175	90.2913	27				27	0	0.212314	7.00637
28	9.24855	90.7514	28				28	0	0	7.5
29	3.80435	91.3043	29				29	0	0	7.76699
30	5.2381	91.4286	30				30	0	1.36986	8.21918
31	8.3004	91.6996	31				31	0	0	8.32061
32	7.8125	92.1875	32				32	0	0.825083	8.41584
33	2.9703	92.2592	33				33	0	1.92308	8.65385
34	7.1066	92.8934	34				34	0	0	9.25926
35	6.47773	93.5223	35				35	0	0	9.67742
36	2.66075	93.5698	36				36	0	0.873908	9.73783
37	0	93.9024	37				37	0	0.843882	10.0882
38	3.14465	94.9686	38				38	0	0.776836	10.1695
39	1.18577	95.2569	39				39
40	0	96.7733	40				40
41	0	97.3913	41				41
42	2.18878	97.8112	42				42
43	0	98.2759	43				43
44	0	99.3444	44				44
45	0	99.4685	45				45
46	0.25974	99.4805	46				46
47	0	100	47				47
