# Supplementary material for: An exploratory study on the publication stages of early access articles in different bibliographic databases: A case study of IEEE journals
Source: PLoS One. 2025 Jun 11;20(6):e0325787. doi: 10.1371/journal.pone.0325787 (PMC12157250; doi:10.1371/journal.pone.0325787)
Supplement: S6 File — (XLSX) [file pone.0325787.s006.xlsx]

## Sheet: 排序
Numbers of data sets	Numbers of journals			Numbers of PS modes	Numbers of journals			Numbers of PS modes with differences	Numbers of journals
2	1			4	2			0	7
3	8			5	7			1	19
4	24			6	3			2	10
5	11			7	10			3	9
6	2			8	13			4	1
7	1			9	4			5	0
				10	4			6	0
				11	3			7	1
				12	0
				13	0
				14	0
				15	0
				16	0
				17	0
				18	1
